# Supplementary material for: Genome-Wide Analysis of the BAHD Family in Welsh Onion and CER2-LIKEs Involved in Wax Metabolism
Source: Genes (Basel). 2023 Jun 18;14(6):1286. doi: 10.3390/genes14061286 (PMC10298236; doi:10.3390/genes14061286)
Supplement: Supplementary file 1 [file genes-14-01286-s001.zip]

Archive with 1 entries (1 files):
- Table S1.Feature analysis of 97 AfBAHDs in Welsh onion.xlsx
