# Supplementary material for: Genome-Wide Analysis of the BAHD Family in Welsh Onion and CER2-LIKEs Involved in Wax Metabolism
Source: Genes (Basel). 2023 Jun 18;14(6):1286. doi: 10.3390/genes14061286 (PMC10298236; doi:10.3390/genes14061286)
Supplement: Supplementary file 1 [file genes-14-01286-s001.zip › Table S1.Feature analysis of 97 AfBAHDs in Welsh onion.xlsx]

## Sheet: Sheet1
Table S1.Feature analysis of 97 AfBAHDs in Welsh onion
Sequence ID	Number of Amino Acid	Molecular Weight	Theoretical pI	Instability Index	Aliphatic Index	Grand Average of Hydropathicity
AfisC1G08017	154	17111.3	9.81	26.1	108.77	0.023
AfisC1G08016	461	51792	6.11	39.87	78.42	-0.217
AfisC1G08012	422	47226	5.58	41.02	83.36	-0.071
AfisC1G05694	172	18598.3	9.27	44.55	73.2	-0.355
AfisC1G05680	441	48948.5	5.98	31.03	87.53	-0.147
AfisC1G05679	441	48813.4	6.11	30.25	86.64	-0.154
AfisC1G05677	394	42897.9	8.37	29.58	91.62	-0.112
AfisC1G00846	321	35565.5	5.11	48.58	87.41	-0.012
AfisC1G00849	144	16304.8	7.24	58.1	88.68	-0.097
AfisC1G00852	320	36573.9	6.62	59.37	90.12	-0.196
AfisC1G00854	367	41119.2	6.43	48.46	86.51	-0.229
AfisC1G05579	456	50400.4	5.92	35.91	93.55	0.002
AfisC1G05916	428	47987.1	6.28	42.97	86.24	-0.181
AfisC1G05944	428	47943.8	5.85	43.7	85.56	-0.176
AfisC1G05942	428	48022.9	5.89	43.15	85.56	-0.188
AfisC1G05940	428	48076.1	6.18	43.69	85.56	-0.192
AfisC1G02652	479	53726.9	6.43	42.06	96.85	-0.073
AfisC1G02651	459	51461.2	5.97	45.62	98.54	-0.083
AfisC1G07293	415	46159	5.96	39.55	89.47	-0.056
AfisC1G01638	431	47616.9	6.38	41.61	98.77	0.02
AfisC2G01897	437	48193.5	5.21	39.09	91.95	-0.032
AfisC2G00588	239	26592.6	8.28	42.41	79.96	-0.248
AfisC2G00590	111	12678.6	9.15	28.04	73.69	-0.321
AfisC2G00646	416	46927.8	6.83	34.59	88.82	-0.208
AfisC2G01963	326	36804	7.11	37.7	88.4	-0.212
AfisC2G06862	253	27323.6	4.54	41.8	106.28	0.167
AfisC2G08161	510	57274.4	5.88	41.05	86.22	-0.192
AfisC2G03508	449	50345.5	6.22	31.05	92.67	-0.113
AfisC2G03894	447	50265.5	5.84	34.15	88.3	-0.115
AfisC2G02470	239	26409.6	6.43	38.23	103.18	0.213
AfisC3G02284	463	50785.9	6.04	40.14	80.86	-0.217
AfisC3G03651	450	50868.5	5.75	49.36	80.78	-0.163
AfisC3G03610	441	49714	6.03	41.13	84.24	-0.173
AfisC3G08339	454	50322.6	5.92	37.64	96.76	0.057
AfisC3G08337	179	18990.2	8.81	40.68	96.82	0.221
AfisC3G08338	190	21077.3	4.7	43.92	92.95	0.116
AfisC3G08333	453	49797.7	6.53	39.08	87.99	0.013
AfisC3G08328	454	50026.8	5.59	39.41	90.18	-0.005
AfisC3G08317	286	32474.1	5.52	35.54	94.48	-0.122
AfisC3G07075	454	50270.8	8.16	41.18	82.91	-0.1
AfisC3G07074	454	50270.8	8.16	41.18	82.91	-0.1
AfisC3G07063	159	17474.4	9.6	58.58	74.97	-0.045
AfisC3G08358	442	49007.3	6.72	45.68	97.29	0.08
AfisC3G08359	432	48136.2	5.66	37.14	102.85	0.107
AfisC3G08347	454	50363.6	6.53	34.83	96.34	0.061
AfisC3G00924	482	53668.9	6.11	47.92	92.37	0.008
AfisC3G00925	320	35924.5	7.69	53.85	95.34	0.013
AfisC3G00926	89	9791.25	5.56	37.52	77.87	-0.151
AfisC3G00927	320	35924.5	7.69	53.85	95.34	0.013
AfisC3G00920	458	51103.1	7.06	51	93.62	-0.034
AfisC3G04579	432	47974.2	6.76	44.79	86.85	-0.134
AfisC3G04269	91	10559.1	4.55	40.58	69.56	-0.053
AfisC3G00646	434	48473.7	6.54	36.39	88.69	-0.141
AfisC3G08694	433	48305.8	8.73	39.78	96.77	-0.046
AfisC3G03828	444	49690.8	5.61	45.57	86.26	-0.131
AfisC3G03798	440	49281.1	5.39	45.88	83.3	-0.268
AfisC3G02556	119	13599.7	8.35	46.6	88.49	-0.271
AfisC4G00708	448	49205.7	7.6	32.79	88.93	-0.038
AfisC4G00711	446	49214.8	6.22	40.76	93.05	-0.016
AfisC4G06982	135	15356	5.75	26.54	109.7	0.007
AfisC4G00857	424	46373.7	8.57	34.2	92	0.015
AfisC4G00928	442	49368.7	6.12	55.09	86.22	-0.138
AfisC4G04652	446	49625.2	7.58	36.74	83.54	-0.085
AfisC4G05903	447	50055.4	5.93	34.27	90.56	-0.157
AfisC4G04078	459	50952.7	5.79	46.69	98.47	-0.044
AfisC4G06185	453	50930.9	5.81	31.04	86.11	-0.265
AfisC4G02658	171	18725.4	5.05	29.46	101.46	-0.147
AfisC4G04895	167	18027.1	9.58	54.74	88.2	0.146
AfisC5G06077	438	48320.6	5.36	36.67	91.48	-0.039
AfisC5G03954	445	49691.1	7.59	40.04	83.21	-0.124
AfisC5G00688	423	47553.4	5.99	48.88	71.91	-0.262
AfisC5G04224	522	57532.4	8.42	46.89	74.92	-0.237
AfisC5G02962	256	27733.8	4.78	27.12	92.5	-0.048
AfisC5G03467	270	29949	6.12	33.85	93.22	0.066
AfisC5G03550	341	37884.6	6.11	38.61	100.85	0.189
AfisC6G03389	454	50917.8	6.43	35.46	89.71	-0.074
AfisC6G03319	213	23495.5	4.61	26.1	86.43	-0.21
AfisC6G03167	440	48954.2	7.25	34.34	88.82	-0.126
AfisC6G04462	476	53436.2	5.16	35.34	85.97	-0.199
AfisC6G04461	123	13756.4	4.65	25.8	75.28	-0.28
AfisC6G00524	157	16927.7	8.95	42.21	87.58	0.052
AfisC6G04063	591	67403	9.01	38.65	83.01	-0.46
AfisC6G04065	490	55851.7	6.49	41.48	79.2	-0.381
AfisC6G04055	180	20489.5	9.66	37.93	71.61	-0.561
AfisC6G05257	419	46662.8	5.93	26.75	97.11	-0.102
AfisC6G04893	472	52536.1	5.32	33.16	94.11	-0.033
AfisC6G04873	444	49406.4	5.48	34.03	92.59	-0.068
AfisC7G03050	173	19665.5	8.04	50.06	87.28	-0.365
AfisC7G03048	465	50816.2	6.96	51.47	87.44	-0.083
AfisC7G03044	454	49780.2	7.99	48.51	88.68	-0.081
AfisC7G01903	436	47937.9	6.32	31.12	85.73	-0.146
AfisC7G02827	761	84632.7	8.99	51.65	82.01	-0.294
AfisC7G02826	416	46365.9	6.78	50.3	79.45	-0.167
AfisC7G05124	430	47796.8	5.67	39.26	87.53	-0.154
AfisC8G01206	638	71088.4	5.61	40.77	89.03	-0.158
AfisC8G01205	418	46976.8	5.78	30.82	78.06	-0.105
AfisC8G02662	383	42334.3	5.17	40.56	93.71	-0.106
